# Supplementary material for: A minimally invasive catheterization of the external jugular vein in suckling piglets using ultrasound guidance
Source: PLoS One. 2020 Oct 28;15(10):e0241444. doi: 10.1371/journal.pone.0241444 (PMC7592786; doi:10.1371/journal.pone.0241444)
Supplement: S1 Text — Time to insert catheter (from anaesthesia induction to catheter fixation), anaesthesia duration and time of separation from the sow (expressed in minutes) were recorded during the catheterization procedure in piglets from the Catheter group (n = 7). (XLSX) [file pone.0241444.s001.xlsx]

## Sheet: Feuil1
Identification pig	Litter of origin	Group	Time to insert catheter, minutes	Anaesthesia duration, minutes	Time of separation from the sow, minutes
1	A	Catheter	15	21	36
3	B	Catheter	17	23	31
5	C	Catheter	14	21	55
7	D	Catheter	19	28	48
10	E	Catheter	37	42	65
12	F	Catheter	22	35	55
14	G	Catheter	16	23	46
