# Supplementary material for: A minimally invasive catheterization of the external jugular vein in suckling piglets using ultrasound guidance
Source: PLoS One. 2020 Oct 28;15(10):e0241444. doi: 10.1371/journal.pone.0241444 (PMC7592786; doi:10.1371/journal.pone.0241444)
Supplement: S2 Text — Number of days recorded with functional catheter in piglets from the Catheter group (n = 7). (XLSX) [file pone.0241444.s002.xlsx]

## Sheet: Feuil1
Identification pig	Litter of origin	Group	Time with functional catheter, days
1	A	Catheter	28
3	B	Catheter	7
5	C	Catheter	17
7	D	Catheter	28
10	E	Catheter	7
12	F	Catheter	12
14	G	Catheter	28
