# Supplementary material for: A minimally invasive catheterization of the external jugular vein in suckling piglets using ultrasound guidance
Source: PLoS One. 2020 Oct 28;15(10):e0241444. doi: 10.1371/journal.pone.0241444 (PMC7592786; doi:10.1371/journal.pone.0241444)
Supplement: S3 Text — A. Effect of catheter insertion at 21 days of age (d0) on daily dry matter intake of piglets fed ad libitum after weaning. B. Effect of catheter insertion at 21 days of age (d0) on body weight of piglets from d0 to d28 after the surgical procedure. (XLSX) [file pone.0241444.s003.xlsx]

## Sheet: Feuil1
			A. Daily dry matter intake (g)																				B. Body weight (kg)
Identification pig	Litter of origin	Group	Time after the catheterization procedure (days)																				Time after the catheterization procedure (days)
			8	9	10	11	12	13	14	15	16	17	18	19	20	21	22	23	24	25	26	27	0	7	14	21	28
1	A	Catheter	1	5	138	269	380	405	429	236	271	380	397	439	445	408	391	440	476	519	610	499	7.70	9.49	10.49	12.53	14.85
3	A	Control	1	5	1	154	288	371	435	331	212	156	157	274	409	529	365	468	459	434	499	536	6.71	8.98	9.86	11.43	12.90
4	B	Catheter	2	0	1.6	0	186	210	258	440	366	372	349	377	485	537	534	566	398	471	450	607	7.23	8.98	9.39	11.47	13.33
6	B	Control	87	179	315	315	405	405	450	450	439	231	364	488	495	540	540	585	544	512	600	630	8.04	10.47	12.04	14.08	16.88
8	C	Catheter	1	150	223	315	333	405	450	444	425	427	373	395	473	528	506	478	586	626	600	621	7.38	9.59	11.24	13.85	16.95
9	C	Control	66	177	243	308	373	386	439	377	379	405	428	397	312	389	414	571	603	446	417	616	6.83	9.15	11.14	12.93	15.70
11	D	Catheter	79	152	218	303	380	401	445	450	450	406	414	396	89.	441	480	486	621	623	521	602	6.97	6.59	8.00	9.58	11.96
12	D	Control	3	105	224	311	378	389	413	383	393	234	346	324	397	502	522	580	568	582	602	596	5.95	7.65	9.22	11.05	13.66
13	E	Control	88	270	315	306	405	307	356	374	295	351	422	452	432	438	482	492	577	585	630	630	7.71	9.90	11.37	14.21	16.95
15	E	Catheter	75	178	315	301	390	380	437	389	251	323	373	336	272	347	372	528	583	595	640	629	7.82	10.02	11.52	13.34	16.03
19	F	Control	51	179	312	312	400	405	450	444	450	345	317	419	367	468	534	540	585	585	630	630	8.12	10.98	12.75	14.42	17.10
20	F	Catheter	16	83	223	281	369	377	434	383	393	308	312	408	357	359	506	525	585	585	630	630	7.89	10.77	11.94	14.05	17.01
22	G	Control	57	179	313	315	405	405	450	262	304	306	443	495	495	460	537	538	577	421	461	630	7.24	9.47	10.68	13.05	15.63
23	G	Catheter	88	223	311	313	404	405	450	431	180	104	276	495	495	534	367	470	439	403	425	620	7.10	9.75	11.59	13.02	14.57
