# Supplementary material for: A minimally invasive catheterization of the external jugular vein in suckling piglets using ultrasound guidance
Source: PLoS One. 2020 Oct 28;15(10):e0241444. doi: 10.1371/journal.pone.0241444 (PMC7592786; doi:10.1371/journal.pone.0241444)
Supplement: S4 Text — (XLSX) [file pone.0241444.s004.xlsx]

## Sheet: Feuil1
Identification pig	Litter of origin	Group	Time after the catheterization procedure (days)
			7	12	19	26
1	A	Catheter	0.29	2.383	2.299	1.925
2	A	Control	0.229	0.297	0.885	0.888
3	B	Catheter	3.601
4	B	Control	2.154	0.643	1.082	0.259
5	C	Catheter	1.794	3.812
6	C	Control	0.133	0.308	1.334	1.341
7	D	Catheter	1.796	2.967	2.228	1.425
8	D	Control	0.145	2.293	1.263	0.128
9	E	Control	0.063	1.795	2.322	0.453
10	E	Catheter	2.092
11	F	Control	0.038	1.731	1.337	1.27
12	F	Catheter	0.104	6.31
13	G	Control	1.653	2.324	2.918	2.089
14	G	Catheter	0.211	2.748	3.019	5.484
